# Supplementary material for: Genetic Relationships and Molecular Signatures of Divergence in Traditional Landraces and Morphotypes of Brassica oleracea
Source: Plants (Basel). 2024 Dec 25;14(1):20. doi: 10.3390/plants14010020 (PMC11722934; doi:10.3390/plants14010020)
Supplement: Supplementary file 1 [file plants-14-00020-s001.zip]

Archive with 3 entries (3 files):
- Supp_Figures.pdf
- Table S1.xlsx
- Table S2.xlsx
