# Supplementary material for: Genetic Relationships and Molecular Signatures of Divergence in Traditional Landraces and Morphotypes of Brassica oleracea
Source: Plants (Basel). 2024 Dec 25;14(1):20. doi: 10.3390/plants14010020 (PMC11722934; doi:10.3390/plants14010020)
Supplement: Supplementary file 1 [file plants-14-00020-s001.zip › Table S1.xlsx]

## Sheet: Table S1
Table S1. Brassica oleracea plant material used in this study and individual membership coefficients (qi) values of each variety inferred from the population structure analysis at K2 and K7. Colors indicate the sub-populations to which varieties belong (see Figure 2 and Figure S3), considering a threshold of qi≥0.6 (for K=2) or qi≥0.8 (for K=7). The non-colored lines indicate admixed samples. As …
Sample name for this study	Cultivar or Landrace	Donor/Company	Accession number	Scientific name	Morphotype	Local/cultivar name	Country of origin	K2		K7
Bio_CAULIF_1	Landrace	CNR-IBBR, Italy	MG302832_4	var. botrytis	CAULIFLOWER	Cavolfiore viola "Cima cole marzo"	Italy, Puglia	1e-05	0.99999	0.999931	1.9e-05	1e-05	1e-05	1e-05	1e-05	1e-05
Bio_CAULIF_2	Landrace	CNR-IBBR, Italy	MG302832_5	var. botrytis	CAULIFLOWER	Cavolfiore viola "Cima cole marzo"	Italy, Puglia	1e-05	0.99999	0.99994	1e-05	1e-05	1e-05	1e-05	1e-05	1e-05
Bio_CAULIF_3	Landrace	CNR-IBBR, Italy	MG302841_7	var. botrytis	CAULIFLOWER	Cavolfiore "Cima Ottobre"	Italy, Puglia	1e-05	0.99999	0.99994	1e-05	1e-05	1e-05	1e-05	1e-05	1e-05
Bio_CAULIF_4	Landrace	CNR-IBBR, Italy	MG302841_8	var. botrytis	CAULIFLOWER	Cavolfiore "Cima Ottobre"	Italy, Puglia	1e-05	0.99999	0.99994	1e-05	1e-05	1e-05	1e-05	1e-05	1e-05
Bio_CAULIF_5	Landrace	CNR-IBBR, Italy	MG302842_2	var. botrytis	CAULIFLOWER	Cavolfiore	Italy, Puglia	1e-05	0.99999	0.99994	1e-05	1e-05	1e-05	1e-05	1e-05	1e-05
Bio_CAULIF_6	Landrace	CNR-IBBR, Italy	MG302842_5	var. botrytis	CAULIFLOWER	Cavolfiore	Italy, Puglia	1e-05	0.99999	0.99994	1e-05	1e-05	1e-05	1e-05	1e-05	1e-05
Botr_Botr_1	Cultivar	FRATELLI INGEGNOLI SpA		var. botrytis	CAULIFLOWER	Cavolfiore "Palla di neve"	Italy	1e-05	0.99999	0.99994	1e-05	1e-05	1e-05	1e-05	1e-05	1e-05
Botr_Botr_2	Cultivar	FRATELLI INGEGNOLI SpA		var. botrytis	CAULIFLOWER	Cavolfiore "Romanesco Natalino"	Italy	0.225769	0.774231	0.460818	1.6e-05	0.025403	1e-05	0.01324	0.094714	0.405798
Botr_Botr_3	Cultivar	FRATELLI INGEGNOLI SpA		var. botrytis	CAULIFLOWER	Cavolfiore "di Sicilia Violetto"	Italy	1e-05	0.99999	0.99994	1e-05	1e-05	1e-05	1e-05	1e-05	1e-05
Bio_BROC_1	Landrace	CNR-IBBR, Italy	MG302853_1	var. italica	BROCCOLI	"Cima nera di Putignano"	Italy, Puglia	1e-05	0.99999	1e-05	0.99994	1e-05	1e-05	1e-05	1e-05	1e-05
Bio_BROC_2	Landrace	CNR-IBBR, Italy	MG302853_8	var. italica	BROCCOLI	"Cima nera di Putignano"	Italy, Puglia	1e-05	0.99999	1e-05	0.99994	1e-05	1e-05	1e-05	1e-05	1e-05
Bio_BROC_3	Landrace	CNR-IBBR, Italy	MG302854_5	var. italica	BROCCOLI	Cima nera	Italy, Puglia	0.187818	0.812182	1e-05	0.822264	1e-05	1e-05	1e-05	0.177686	1e-05
Bio_BROC_4	Landrace	CNR-IBBR, Italy	MG302854_6	var. italica	BROCCOLI	Cima nera	Italy, Puglia	0.142737	0.857263	1e-05	0.99994	1e-05	1e-05	1e-05	1e-05	1e-05
Bio_BROC_5	Landrace	CNR-IBBR, Italy	MG302886_1	var. italica	BROCCOLI	Cima nera	Italy, Puglia	1e-05	0.99999	1e-05	0.99994	1e-05	1e-05	1e-05	1e-05	1e-05
Bio_BROC_6	Landrace	CNR-IBBR, Italy	MG302886_3	var. italica	BROCCOLI	Cima nera	Italy, Puglia	1e-05	0.99999	1e-05	0.999934	1.6e-05	1e-05	1e-05	1e-05	1e-05
Bio_BROC_7	Landrace	CNR-IBBR, Italy	MG302915_5	var. italica	BROCCOLI	"Mugnolicchio di Altamura"	Italy, Puglia	0.21305	0.78695	0.30698	0.157825	0.039398	1e-05	1e-05	0.146462	0.349316
Bio_BROC_8	Landrace	CNR-IBBR, Italy	MG302915_8	var. italica	BROCCOLI	"Mugnolicchio di Altamura"	Italy, Puglia	0.28591	0.71409	0.294655	0.126484	0.03835	1e-05	1e-05	0.267101	0.27339
Bio_BROC_9	Landrace	CNR-IBBR, Italy	MG302921_8	var. italica	BROCCOLI	"Cavolo turzella"	Italy, Puglia	0.387032	0.612968	0.271468	0.005444	0.03884	1e-05	0.008224	0.378339	0.297675
Botr_Ital_1	Landrace	IPK, Germany	BRA1185	subsp. capitata (L.) DC. convar. botrytis (L.) Alef. var. italica Plenck	BROCCOLI	"Broccoli di Sponza"	Italy	0.277961	0.722039	0.250888	1e-05	0.04101	1e-05	1e-05	1e-05	0.708062
Botr_Ital_2	N.A.	IPK, Germany	BRA1427	subsp. capitata (L.) DC. convar. botrytis (L.) Alef. var. italica Plenck	BROCCOLI	N.A.	Iraq	0.098087	0.901913	0.317364	1e-05	1e-05	1e-05	1e-05	1e-05	0.682586
Botr_Ital_3	Landrace	IPK, Germany	BRA1749	subsp. capitata (L.) DC. convar. botrytis (L.) Alef. var. italica Plenck	BROCCOLI	"Broccolo, cavolo poverello"	Italy	0.328356	0.671644	0.092573	0.038416	0.415109	1e-05	0.007673	0.203593	0.242625
Botr_Ital_4	Landrace	IPK, Germany	BRA2829	subsp. capitata (L.) DC. convar. botrytis (L.) Alef. var. italica Plenck	BROCCOLI	"Cavolo Broccolo d'Albenga"	Italy	0.226814	0.773186	0.492002	0.030428	0.004369	0.021858	0.019716	0.099798	0.331829
Botr_Ital_5	Landrace	IPK, Germany	BRA3090	subsp. capitata (L.) DC. convar. botrytis (L.) Alef. var. italica Plenck	BROCCOLI	"Broccolo di natale"	Italy	0.586819	0.413181	1e-05	1e-05	1e-05	0.019311	0.007871	0.315301	0.657487
Botr_Ital_6	Cultivar	FRATELLI INGEGNOLI SpA		var. italica	BROCCOLI	Cavolo Broccolo HY F1 Packman	Italy	0.180029	0.819971	0.299197	1e-05	1e-05	1e-05	1e-05	1e-05	0.700753
Bio_MUGN_1	Landrace	CNR-IBBR, Italy	MG302792_2	var. italica	BROCCOLI	Mugnolo	Italy, Puglia	0.124696	0.875304	1e-05	1e-05	0.99994	1e-05	1e-05	1e-05	1e-05
Bio_MUGN_2	Landrace	CNR-IBBR, Italy	MG302792_3	var. italica	BROCCOLI	Mugnolo	Italy, Puglia	0.122223	0.877777	1e-05	1e-05	0.999931	1.9e-05	1e-05	1e-05	1e-05
Bio_MUGN_3	Landrace	CNR-IBBR, Italy	MG302803_A	var. italica	BROCCOLI	Mugnolo	Italy, Puglia	0.280363	0.719637	0.136312	1e-05	0.434314	1e-05	1e-05	0.046411	0.382932
Bio_MUGN_4	Landrace	CNR-IBBR, Italy	MG302803_B	var. italica	BROCCOLI	Mugnolo	Italy, Puglia	0.208579	0.791421	0.182165	0.025751	0.376111	1e-05	1e-05	1e-05	0.415942
Bio_MUGN_5	Landrace	CNR-IBBR, Italy	MG302816_4	var. italica	BROCCOLI	Cavolo mugnulo	Italy, Puglia	0.230743	0.769257	1e-05	1e-05	0.99994	1e-05	1e-05	1e-05	1e-05
Bio_MUGN_6	Landrace	CNR-IBBR, Italy	MG302816_7	var. italica	BROCCOLI	Cavolo mugnulo	Italy, Puglia	0.170156	0.829844	1e-05	1e-05	0.99994	1e-05	1e-05	1e-05	1e-05
Bio_MUGN_9	Landrace	CNR-IBBR, Italy	PSR_BIOD_6901_3	var. italica	BROCCOLI	Cavolo	Italy, Puglia	0.235474	0.764526	1.7e-05	1e-05	0.999933	1e-05	1e-05	1e-05	1e-05
Bio_MUGN_10	Landrace	CNR-IBBR, Italy	PSR_BIOD_6901_4	var. italica	BROCCOLI	Cavolo	Italy, Puglia	0.219365	0.780635	1e-05	1e-05	0.99994	1e-05	1e-05	1e-05	1e-05
Bio_SPIG_1	Landrace	CNR-IBBR, Italy	MG302919_4	var. italica	BROCCOLI	Cavolo spigariello	Italy, Puglia	0.380015	0.619985	1e-05	1e-05	1e-05	1e-05	1e-05	1e-05	0.99994
Bio_SPIG_2	Landrace	CNR-IBBR, Italy	MG302919_8	var. italica	BROCCOLI	Cavolo spigariello	Italy, Puglia	0.406696	0.593304	1e-05	1e-05	1e-05	1e-05	1e-05	1e-05	0.99994
Bio_CAV_1	Landrace	CNR-IBBR, Italy	MG302916_1	var. italica	BROCCOLI	Cavolo	Italy, Puglia	0.471706	0.528294	1e-05	1e-05	1e-05	1e-05	1e-05	1e-05	0.99994
Bio_CAV_2	Landrace	CNR-IBBR, Italy	MG302916_6	var. italica	BROCCOLI	Cavolo	Italy, Puglia	0.490642	0.509358	1e-05	1e-05	1e-05	1e-05	1e-05	1e-05	0.99994
Bio_NAPOL_1	Landrace	CNR-IBBR, Italy	MG302918_6	var. italica	BROCCOLI	Cavolo "napoletano"	Italy, Puglia	0.509517	0.490483	1e-05	1e-05	1e-05	1e-05	1e-05	1e-05	0.99994
Bio_NAPOL_2	Landrace	CNR-IBBR, Italy	MG302918_8	var. italica	BROCCOLI	Cavolo "napoletano"	Italy, Puglia	0.509205	0.490795	1e-05	1e-05	1e-05	1e-05	1e-05	1e-05	0.99994
Bio_KALE_1	Landrace	CNR-IBBR, Italy	MG302823_A	var. acephala	KALE	Cavolo riccio	Italy, Puglia	0.406038	0.593962	0.172992	0.090349	0.042366	1e-05	0.002793	0.372157	0.319333
Bio_KALE_2	Landrace	CNR-IBBR, Italy	MG302823_B	var. acephala	KALE	Cavolo riccio	Italy, Puglia	0.422007	0.577993	0.160859	0.108035	0.02463	1e-05	0.01786	0.393488	0.295118
Bio_KALE_3	Landrace	CNR-IBBR, Italy	MG302852_A	var. acephala	KALE	Cavolo riccio	Italy, Puglia	0.378559	0.621441	1e-05	0.180469	0.368247	1e-05	1e-05	0.426326	0.024929
Bio_KALE_4	Landrace	CNR-IBBR, Italy	MG302885_A	var. acephala	KALE	Cavolo riccio	Italy, Puglia	0.537776	0.462224	1e-05	0.260345	1e-05	1e-05	1e-05	0.739605	1e-05
Bio_KALE_5	Landrace	CNR-IBBR, Italy	MG302885_B	var. acephala	KALE	Cavolo riccio	Italy, Puglia	0.542716	0.457284	1e-05	0.268786	1e-05	1e-05	1e-05	0.731164	1e-05
Bio_KALE_6	Landrace	CNR-IBBR, Italy	MG302900_A	var. acephala	KALE	Cavolo riccio	Italy, Puglia	0.462257	0.537743	1e-05	0.352027	1e-05	1e-05	1e-05	0.647923	1e-05
Bio_KALE_7	Landrace	CNR-IBBR, Italy	MG302900_B	var. acephala	KALE	Cavolo riccio	Italy, Puglia	0.480833	0.519167	1e-05	0.356396	1e-05	1e-05	1e-05	0.643554	1e-05
Bio_KOHLR_1	Landrace	CNR-IBBR, Italy	MG302855_6	var. gongylodes	KOHLRABI	Cavolo rapa "Capa di morto"	Italy, Puglia	0.593791	0.406209	1e-05	0.116924	0.085692	1e-05	1e-05	0.745834	0.05152
Bio_KOHLR_2	Landrace	CNR-IBBR, Italy	MG302855_7	var. gongylodes	KOHLRABI	Cavolo rapa "Capa di morto"	Italy, Puglia	0.551691	0.448309	0.024528	0.105117	0.096253	1e-05	1e-05	0.672043	0.102039
Ace_Gong_1	Cultivar	FRATELLI INGEGNOLI SpA		var. gongylodes	KOHLRABI	Cavolo rapa "Wener Blauwe"	Italy	0.669839	0.330161	1e-05	0.050239	1e-05	0.10705	0.015207	0.424103	0.403381
Ace_Gong_2	Cultivar	FRATELLI INGEGNOLI SpA		var. gongylodes	KOHLRABI	Cavolo rapa "di Viena bianco"	Italy	0.641408	0.358592	1e-05	1e-05	0.019612	0.08303	0.004844	0.414297	0.478198
Botr_Alb_1	N.A.	IPK, Germany	BRA1143	subsp. capitata (L.) DC. convar. botrytis (L.) Alef. var. alboglabra (L.H.Bailey) Sun.	CHINESE KALE	N.A.	Spain	0.573151	0.426849	0.163028	1e-05	0.009871	0.174011	0.170094	0.25534	0.227645
Botr_Alb_2	Landrace	IPK, Germany	BRA1264	subsp. capitata (L.) DC. convar. botrytis (L.) Alef. var. alboglabra (L.H.Bailey) Sun.	CHINESE KALE	"Fat-Shan White Flowered"	N.A.	0.55697	0.44303	1e-05	1e-05	1e-05	1e-05	0.999939	1.1e-05	1e-05
Botr_Alb_3	Landrace	IPK, Germany	BRA1747	subsp. capitata (L.) DC. convar. botrytis (L.) Alef. var. alboglabra (L.H.Bailey) Sun.	CHINESE KALE	"Chinese Broccoli (Kailan)	Netherlands	0.591199	0.408801	1e-05	1e-05	1e-05	1.8e-05	0.999932	1e-05	1e-05
Botr_Alb_4	N.A.	IPK, Germany	BRA_1006	subsp. capitata (L.) DC. convar. botrytis (L.) Alef. var. alboglabra (L.H.Bailey) Sun.	CHINESE KALE	N.A.	Egypt	0.588782	0.411218	0.111429	1e-05	0.030312	1e-05	0.125649	0.56422	0.168371
Botr_Alb_5	Landrace	IPK, Germany	BRA_1211	subsp. capitata (L.) DC. convar. botrytis (L.) Alef. var. alboglabra (L.H.Bailey) Sun.	CHINESE KALE	"Kai lan tsai"	China	0.572818	0.427182	1e-05	1e-05	1.6e-05	1e-05	0.999934	1e-05	1e-05
Viridis_1	Landrace	IPK, Germany	BRA_2457	subsp. capitata (L.) DC. convar. acephala (DC.) Alef. var. viridis L.	COLLARD GREENS	"Kohl schwarz"	Turkey	0.629196	0.370804	0.056575	1e-05	0.01987	0.099232	0.119644	0.443126	0.261544
Viridis_2	Landrace	IPK, Germany	CR_2382	subsp. capitata (L.) DC. convar. acephala (DC.) Alef. var. viridis L.	COLLARD GREENS	"Pchali"	Geòrgia	0.653023	0.346977	0.008569	0.041082	0.025221	0.096636	0.16431	0.432637	0.231545
Viridis_3	N.A.	IPK, Germany	CR_2390	subsp. capitata (L.) DC. convar. acephala (DC.) Alef. var. viridis L.	COLLARD GREENS	N.A.	Yugoslavia	0.652538	0.347462	1e-05	0.037986	0.022034	0.114289	0.075686	0.438383	0.311611
Viridis_4	Landrace	IPK, Germany	CR_2548	subsp. capitata (L.) DC. convar. acephala (DC.) Alef. var. viridis L.	COLLARD GREENS	"Accra"	Italy	0.606277	0.393723	0.140827	0.013106	0.008232	0.063043	0.018521	0.619559	0.136712
Viridis_5	N.A.	IPK, Germany	CR_3364	subsp. capitata (L.) DC. convar. acephala (DC.) Alef. var. viridis L.	COLLARD GREENS	N.A.	Italy	0.433873	0.566127	0.128293	1e-05	1e-05	0.001419	1e-05	1e-05	0.870249
Viridis_6	N.A.	IPK, Germany	CR_3486	subsp. capitata (L.) DC. convar. acephala (DC.) Alef. var. viridis L.	COLLARD GREENS	N.A.	Spain	0.595106	0.404894	0.056807	0.001896	0.048531	0.161133	0.119708	0.231841	0.380084
Bio_LargeLeaf_1	Landrace	CNR-IBBR, Italy	MG302917_1	var. viridis (?)	COLLARD GREENS (?)	Cavolo	Italy, Puglia	0.877118	0.122882	1e-05	1e-05	1e-05	0.368827	0.007054	0.431436	0.192653
Bio_LargeLeaf_2	Landrace	CNR-IBBR, Italy	MG302917_8	var. viridis (?)	COLLARD GREENS (?)	Cavolo	Italy, Puglia	0.707057	0.292943	0.033634	0.019846	1e-05	0.246358	0.064906	0.356466	0.278781
Bio_LargeLeaf_3	Landrace	CNR-IBBR, Italy	PSR_BIOD_4513_1	var. viridis (?)	COLLARD GREENS (?)	Cavolo reale	Italy, Puglia	0.821786	0.178214	1e-05	1e-05	1e-05	0.353542	0.03408	0.372417	0.239931
Bio_LargeLeaf_4	Landrace	CNR-IBBR, Italy	PSR_BIOD_4513_2	var. viridis (?)	COLLARD GREENS (?)	Cavolo reale	Italy, Puglia	0.795492	0.204508	1e-05	1e-05	1e-05	0.298255	0.044218	0.394244	0.263253
Bio_LargeLeaf_5	Landrace	CNR-IBBR, Italy	MG302920_4	var. viridis (?)	COLLARD GREENS (?)	Cavolo "Acefalo Greco"	Italy, Puglia	0.613654	0.386346	0.033081	0.071046	0.038695	0.098989	0.126704	0.444863	0.186623
Bio_LargeLeaf_6	Landrace	CNR-IBBR, Italy	MG302920_7	var. viridis (?)	COLLARD GREENS (?)	Cavolo "Acefalo Greco"	Italy, Puglia	0.523802	0.476198	0.117977	1e-05	0.020587	1e-05	0.017986	0.442525	0.400905
Oler_Gemm_1	Cultivar	FRATELLI INGEGNOLI SpA		var. gemmifera	BRUSSELS SPROUTS	Cavolo di Bruxelles "Mezzo Nano"	Italy	0.937244	0.062756	1e-05	1e-05	1e-05	0.381468	1e-05	0.618482	1e-05
Oler_Gemm_2	Cultivar	FRATELLI INGEGNOLI SpA		var. gemmifera	BRUSSELS SPROUTS	Cavolo di Bruxelles HY F1 Diablo	Italy	0.931313	0.068687	1e-05	1e-05	1e-05	0.373955	1e-05	0.625995	1e-05
Ace_Sabel_1	Landrace	IPK, Germany	BRA_1899	subsp. capitata (L.) DC. convar. acephala (DC.) Alef. var. sabellica L.	ORNAMENTAL KALE	"Red Kale"	Sweden	0.99999	1e-05	1e-05	1e-05	1e-05	0.99994	1e-05	1e-05	1e-05
Ace_Sabel_2	Landrace	IPK, Germany	BRA_2116	subsp. capitata (L.) DC. convar. acephala (DC.) Alef. var. sabellica L.	ORNAMENTAL KALE	"LERCHENZUNGEN"	Germany	0.99999	1e-05	1e-05	1.3e-05	1e-05	0.999937	1e-05	1e-05	1e-05
Ace_Sabel_3	Landrace	IPK, Germany	BRA_220	subsp. capitata (L.) DC. convar. acephala (DC.) Alef. var. sabellica L.	ORNAMENTAL KALE	"Blue Scotch"	N.A.	0.99999	1e-05	1e-05	1e-05	1e-05	0.999939	1.1e-05	1e-05	1e-05
Ace_Sabel_4	N.A.	IPK, Germany	BRA_2449	subsp. capitata (L.) DC. convar. acephala (DC.) Alef. var. sabellica L.	ORNAMENTAL KALE	"Hammer"	Germany	0.99999	1e-05	1e-05	1e-05	1e-05	0.99994	1e-05	1e-05	1e-05
Ace_Sabel_5	Landrace	IPK, Germany	BRA_2901	subsp. capitata (L.) DC. convar. acephala (DC.) Alef. var. sabellica L.	ORNAMENTAL KALE	N.A.	Poland	0.99999	1e-05	1e-05	1e-05	1e-05	0.99994	1e-05	1e-05	1e-05
Ace_Sabel_6	Landrace	IPK, Germany	BRA_963	subsp. capitata (L.) DC. convar. acephala (DC.) Alef. var. sabellica L.	ORNAMENTAL KALE	"Frise Vert Grant du Nord"	France	0.99999	1e-05	1e-05	1e-05	1e-05	0.999935	1.5e-05	1e-05	1e-05
Ace_Sabel_7	Landrace	IPK, Germany	BRA_965	subsp. capitata (L.) DC. convar. acephala (DC.) Alef. var. sabellica L.	ORNAMENTAL KALE	"Frosty"	Germany	0.99999	1e-05	1e-05	1e-05	1e-05	0.99994	1e-05	1e-05	1e-05
Sabellica	N.A.	Cornell University, USA	PI_320915	var. sabellica	ORNAMENTAL KALE	N.A.	Hungary	0.99999	1e-05	1e-05	1e-05	1e-05	0.99994	1e-05	1e-05	1e-05
Bio_CAB_1	Landrace	CNR-IBBR, Italy	MG302856_6	var. sabauda	SAVOY CABBAGE	Verza alta	Italy, Puglia	0.804209	0.195791	1e-05	1e-05	1e-05	1e-05	1e-05	0.99994	1e-05
Bio_CAB_2	Landrace	CNR-IBBR, Italy	MG302856_7	var. sabauda	SAVOY CABBAGE	Verza alta	Italy, Puglia	0.797339	0.202661	1e-05	1e-05	1e-05	1e-05	1e-05	0.99994	1e-05
Cap_Sab_1	Cultivar	FRATELLI INGEGNOLI SpA		var. sabauda	SAVOY CABBAGE	Cavolo verza "Re d'inverno 2"	Italy	0.912997	0.087003	1e-05	1e-05	1e-05	0.301334	1e-05	0.698616	1e-05
Cap_Sab_2	Cultivar	FRATELLI INGEGNOLI SpA		var. sabauda	SAVOY CABBAGE	Cavolo verza "d'Aubervilliers"	Italy	0.836208	0.163792	1e-05	1e-05	1e-05	0.154194	0.020677	0.825089	1e-05
Cap_Cap_1	Cultivar	FRATELLI INGEGNOLI SpA		var. capitata	CABBAGE	Cavolo cappuccio "Cuor di bue grosso"	Italy	0.863517	0.136483	1e-05	1e-05	1e-05	0.130754	0.055631	0.813576	1e-05
Cap_Cap_2	Cultivar	FRATELLI INGEGNOLI SpA		var. capitata	CABBAGE	Cavolo cappuccio rosso "Cabeza negra 2"	Italy	0.914834	0.085166	1e-05	1e-05	1e-05	0.164509	0.081538	0.753913	1e-05
