# Supplementary material for: Genetic Relationships and Molecular Signatures of Divergence in Traditional Landraces and Morphotypes of Brassica oleracea
Source: Plants (Basel). 2024 Dec 25;14(1):20. doi: 10.3390/plants14010020 (PMC11722934; doi:10.3390/plants14010020)
Supplement: Supplementary file 1 [file plants-14-00020-s001.zip › Table S2.xlsx]

## Sheet: Sheet 1
Table S2. SNPs with pairwise fixation index (FST) value > 0.50. Gene ID, description and annotated orthologs information from EnsemblPlants (EP) in Arabidopsis (Ath) and SNP impact (SnpEff).
CHROM	POS	SNP.ID	WEIR_AND_COCKERHAM_FST	start	end	B.oleracea_v1.0 gene id	EP rel. 59 gene id	Ath ortholog	conf	Ath gene description	SNP impact
C02	26740312	S2_26740312	0.873119
C02	26740354	S2_26740354	0.873119
C05	25902969	S5_25902969	0.622367	25900983	25903998	Bol036772	Bo5g010500	AT1G10010	1	amino acid permease 8 [Source:NCBI gene (formerly Entrezgene);Acc:837536]
C05	25896143	S5_25896143	0.507973	25894772	25896389	Bol036771	Bo5g010510	AT1G10020	1	formin-like protein (DUF1005) [Source:NCBI gene (formerly Entrezgene);Acc:837537]
C09	22160247	S9_22160247	0.744892
C09	22160252	S9_22160252	0.744892
C09	22161224	S9_22161224	0.743888
C09	22161251	S9_22161251	0.743888
C09	22161257	S9_22161257	0.743888
C08	18437812	S8_18437812	0.509213	18436771	18438126	Bol029099	Bo8g062600	AT1G12120	1
C01	7896575	S1_7896575	0.74282
C02	12662929	S2_12662929	0.738813
C05	4454145	S5_4454145	0.737684
C05	17899649	S5_17899649	0.73486	17899414	17899656	Bol005792
C08	38542367	S8_38542367	0.53307	38541687	38543946	Bol031389	Bo8g107910	AT1G12820	1	auxin signaling F-box 3 [Source:NCBI gene (formerly Entrezgene);Acc:837838]
C08	38542592	S8_38542592	0.522262	38541687	38543946	Bol031389	Bo8g107910	AT1G12820	1	auxin signaling F-box 3 [Source:NCBI gene (formerly Entrezgene);Acc:837838]
C03	43189611	S3_43189611	0.66674	43188122	43190231	Bol005292	Bo3g140250	AT1G24360	1	NAD(P)-binding Rossmann-fold superfamily protein [Source:NCBI gene (formerly Entrezgene);Acc:839053]
C03	43189620	S3_43189620	0.66674	43188122	43190231	Bol005292	Bo3g140250	AT1G24360	1	NAD(P)-binding Rossmann-fold superfamily protein [Source:NCBI gene (formerly Entrezgene);Acc:839053]
C09	23458433	S9_23458433	0.706852
C09	22160302	S9_22160302	0.705802
C02	12476863	S2_12476863	0.697044
C02	12481984	S2_12481984	0.697044
C01	7900183	S1_7900183	0.693659
C03	43189645	S3_43189645	0.66674	43188122	43190231	Bol005292	Bo3g140250	AT1G24360	1	NAD(P)-binding Rossmann-fold superfamily protein [Source:NCBI gene (formerly Entrezgene);Acc:839053]
C05	12384810	S5_12384810	0.522655	12384009	12388219	Bol020872	Bo5g086760	AT1G33400	1	Tetratricopeptide repeat (TPR)-like superfamily protein [Source:NCBI gene (formerly Entrezgene);Acc:840233]	ANN=A|missense_variant|MODERATE|Bol020872|Bol020872|transcript|Bol020872|protein_coding|3/13|c.656T>A|p.Phe219Tyr|656/2427|656/2427|219/808||,A|downstream_gene_variant|MODIFIER|Bol020871|Bol020871|transcript|Bol020871|protein_coding||c.*4627T>A|||||4627|
C06	29817032	S6_29817032	0.689102
C02	12665992	S2_12665992	0.688244
C02	12476865	S2_12476865	0.685077
C07	39234367	S7_39234367	0.684358
C09	23458431	S9_23458431	0.683547
C05	4607054	S5_4607054	0.676339
C01	7900199	S1_7900199	0.675482
C02	12665933	S2_12665933	0.672136
C02	31227676	S2_31227676	0.671872
C06	28875362	S6_28875362	0.669201
C05	12384880	S5_12384880	0.522655	12384009	12388219	Bol020872	Bo5g086760	AT1G33400	1	Tetratricopeptide repeat (TPR)-like superfamily protein [Source:NCBI gene (formerly Entrezgene);Acc:840233]
C05	12384933	S5_12384933	0.522655	12384009	12388219	Bol020872	Bo5g086760	AT1G33400	1	Tetratricopeptide repeat (TPR)-like superfamily protein [Source:NCBI gene (formerly Entrezgene);Acc:840233]	ANN=T|missense_variant|MODERATE|Bol020872|Bol020872|transcript|Bol020872|protein_coding|4/13|c.691G>T|p.Val231Phe|691/2427|691/2427|231/808||,T|downstream_gene_variant|MODIFIER|Bol020871|Bol020871|transcript|Bol020871|protein_coding||c.*4750G>T|||||4750|
C05	12384935	S5_12384935	0.522655	12384009	12388219	Bol020872	Bo5g086760	AT1G33400	1	Tetratricopeptide repeat (TPR)-like superfamily protein [Source:NCBI gene (formerly Entrezgene);Acc:840233]
C05	12374762	S5_12374762	0.538867	12371975	12380183	Bol020871	Bo5g086750	AT1G33410	1	SUPPRESSOR OF AUXIN RESISTANCE1 [Source:NCBI gene (formerly Entrezgene);Acc:840234]
C05	12372880	S5_12372880	0.521775	12371975	12380183	Bol020871	Bo5g086750	AT1G33410	1	SUPPRESSOR OF AUXIN RESISTANCE1 [Source:NCBI gene (formerly Entrezgene);Acc:840234]
C05	12372908	S5_12372908	0.521775	12371975	12380183	Bol020871	Bo5g086750	AT1G33410	1	SUPPRESSOR OF AUXIN RESISTANCE1 [Source:NCBI gene (formerly Entrezgene);Acc:840234]
C05	12323440	S5_12323440	0.538867	12323229	12325133	Bol020867	Bo5g086720	AT1G33500	1	tropomyosin [Source:NCBI gene (formerly Entrezgene);Acc:840244]	ANN=T|missense_variant|MODERATE|Bol020867|Bol020867|transcript|Bol020867|protein_coding|9/9|c.629C>A|p.Ser210Tyr|629/840|629/840|210/279||,T|downstream_gene_variant|MODIFIER|Bol020866|Bol020866|transcript|Bol020866|protein_coding||c.*1297G>T|||||1297|
C02	12665981	S2_12665981	0.662904
C09	23416356	S9_23416356	0.662485
C05	8956651	S5_8956651	0.557727	8955105	8956699	Bol032009	Bo6g046640	AT1G34020	1	Nucleotide-sugar transporter family protein [Source:NCBI gene (formerly Entrezgene);Acc:840299]
C07	20615254	S7_20615254	0.551496	20613815	20615321	Bol043246	Bo5g070650	AT1G43700	1	VIRE2-interacting protein 1 [Source:NCBI gene (formerly Entrezgene);Acc:840957]	ANN=G|missense_variant|MODERATE|Bol043246|Bol043246|transcript|Bol043246|protein_coding|4/4|c.926A>G|p.Asn309Ser|926/993|926/993|309/330||,G|upstream_gene_variant|MODIFIER|Bol043245|Bol043245|transcript|Bol043245|protein_coding||c.-2070T>C|||||2070|,G|downstream_gene_variant|MODIFIER|Bol043247|Bol043247|transcript|Bol043247|protein_coding||c.*455T>C|||||455|
C07	20535637	S7_20535637	0.584016	20532779	20536029	Bol043238	Bo5g070760	AT1G43850	1	SEUSS transcriptional co-regulator [Source:NCBI gene (formerly Entrezgene);Acc:840981]
C07	20532998	S7_20532998	0.568164	20532779	20536029	Bol043238	Bo5g070760	AT1G43850	1	SEUSS transcriptional co-regulator [Source:NCBI gene (formerly Entrezgene);Acc:840981]
C04	6778762	S4_6778762	0.659964
C07	20535661	S7_20535661	0.568164	20532779	20536029	Bol043238	Bo5g070760	AT1G43850	1	SEUSS transcriptional co-regulator [Source:NCBI gene (formerly Entrezgene);Acc:840981]	ANN=A|missense_variant|MODERATE|Bol043238|Bol043238|transcript|Bol043238|protein_coding|1/9|c.369A>T|p.Gln123His|369/2352|369/2352|123/783||,A|downstream_gene_variant|MODIFIER|Bol043237|Bol043237|transcript|Bol043237|protein_coding||c.*3366T>A|||||3366|
C07	20535664	S7_20535664	0.568164	20532779	20536029	Bol043238	Bo5g070760	AT1G43850	1	SEUSS transcriptional co-regulator [Source:NCBI gene (formerly Entrezgene);Acc:840981]	ANN=T|missense_variant|MODERATE|Bol043238|Bol043238|transcript|Bol043238|protein_coding|1/9|c.366G>A|p.Met122Ile|366/2352|366/2352|122/783||,T|downstream_gene_variant|MODIFIER|Bol043237|Bol043237|transcript|Bol043237|protein_coding||c.*3369C>T|||||3369|
C07	20535526	S7_20535526	0.56731	20532779	20536029	Bol043238	Bo5g070760	AT1G43850	1	SEUSS transcriptional co-regulator [Source:NCBI gene (formerly Entrezgene);Acc:840981]
C07	20408408	S7_20408408	0.612456	20405894	20411273	Bol043232	Bo5g070910	AT1G44120	1	CELLULOSE SYNTHASE INTERACTIVE 2 [Source:NCBI gene (formerly Entrezgene);Acc:841015]
C07	20410656	S7_20410656	0.584016	20405894	20411273	Bol043232	Bo5g070910	AT1G44120	1	CELLULOSE SYNTHASE INTERACTIVE 2 [Source:NCBI gene (formerly Entrezgene);Acc:841015]
C07	20400431	S7_20400431	0.568164	20399670	20401054	Bol043231	Bo6g003270	AT1G44160	1	HSP40/DnaJ peptide-binding protein [Source:NCBI gene (formerly Entrezgene);Acc:841019]	ANN=G|missense_variant|MODERATE|Bol043231|Bol043231|transcript|Bol043231|protein_coding|2/3|c.436T>C|p.Ser146Pro|436/1089|436/1089|146/362||,G|downstream_gene_variant|MODIFIER|Bol043230|Bol043230|transcript|Bol043230|protein_coding||c.*1006A>G|||||1006|
C07	20302393	S7_20302393	0.568164	20302293	20303400	Bol043226	Bo8g020390	AT1G46480	1	WUSCHEL related homeobox 4 [Source:NCBI gene (formerly Entrezgene);Acc:841113]	ANN=G|missense_variant|MODERATE|Bol043226|Bol043226|transcript|Bol043226|protein_coding|1/3|c.101A>G|p.Lys34Arg|101/756|101/756|34/251||
C07	20359898	S7_20359898	0.643407
C07	20359901	S7_20359901	0.643407
C07	20302400	S7_20302400	0.568164	20302293	20303400	Bol043226	Bo8g020390	AT1G46480	1	WUSCHEL related homeobox 4 [Source:NCBI gene (formerly Entrezgene);Acc:841113]
C07	19990094	S7_19990094	0.599926	19989963	19991659	Bol043213	Bo5g071200	AT1G47210	1, 1	cyclin-dependent protein kinase 3;2 [Source:NCBI gene (formerly Entrezgene);Acc:841124]
C07	19991218	S7_19991218	0.568164	19989963	19991659	Bol043213	Bo5g071200	AT1G47210	1, 1	cyclin-dependent protein kinase 3;2 [Source:NCBI gene (formerly Entrezgene);Acc:841124]	ANN=C|missense_variant|MODERATE|Bol043213|Bol043213|transcript|Bol043213|protein_coding|5/7|c.763A>C|p.Met255Leu|763/1032|763/1032|255/343||,C|downstream_gene_variant|MODIFIER|Bol043212|Bol043212|transcript|Bol043212|protein_coding||c.*3645A>C|||||3645|
C01	11991189	S1_11991189	0.640461
C07	19991223	S7_19991223	0.568164	19989963	19991659	Bol043213	Bo5g071200	AT1G47210	1, 1	cyclin-dependent protein kinase 3;2 [Source:NCBI gene (formerly Entrezgene);Acc:841124]
C07	19990094	S7_19990094	0.599926	19989963	19991659	Bol043213	Bo5g071200	AT1G47220	1, 1	Cyclin A3;3 [Source:NCBI gene (formerly Entrezgene);Acc:841125]
C05	8696416	S5_8696416	0.631909
C05	7339434	S5_7339434	0.627455
C05	7822246	S5_7822246	0.626433
C07	19991218	S7_19991218	0.568164	19989963	19991659	Bol043213	Bo5g071200	AT1G47220	1, 1	Cyclin A3;3 [Source:NCBI gene (formerly Entrezgene);Acc:841125]
C07	19991223	S7_19991223	0.568164	19989963	19991659	Bol043213	Bo5g071200	AT1G47220	1, 1	Cyclin A3;3 [Source:NCBI gene (formerly Entrezgene);Acc:841125]
C07	19774442	S7_19774442	0.56731	19773603	19774874	Bol043203	Bo5g071290	AT1G47603	1	purine permease 19 [Source:NCBI gene (formerly Entrezgene);Acc:3767386]
C07	19840059	S7_19840059	0.584016	19839647	19842143	Bol043204	Bo5g071270	AT1G47670	1	Transmembrane amino acid transporter family protein [Source:NCBI gene (formerly Entrezgene);Acc:841177]	ANN=A|missense_variant|MODERATE|Bol043204|Bol043204|transcript|Bol043204|protein_coding|5/5|c.1145C>T|p.Thr382Met|1145/1557|1145/1557|382/518||
C07	19529259	S7_19529259	0.599926	19528162	19533045	Bol043187	Bo5g072540	AT1G48310	1	chromatin remodeling factor18 [Source:NCBI gene (formerly Entrezgene);Acc:841251]
C05	4461695	S5_4461695	0.623075
C03	10642799	S3_10642799	0.622465
C07	19529274	S7_19529274	0.599926	19528162	19533045	Bol043187	Bo5g072540	AT1G48310	1	chromatin remodeling factor18 [Source:NCBI gene (formerly Entrezgene);Acc:841251]
C06	25317800	S6_25317800	0.515684	25317429	25320486	Bol010167	Bo6g022030	AT1G50300	1	TBP-associated factor 15 [Source:NCBI gene (formerly Entrezgene);Acc:841452]	ANN=G|missense_variant|MODERATE|Bol010167|Bol010167|transcript|Bol010167|protein_coding|2/7|c.261T>G|p.Asp87Glu|261/1158|261/1158|87/385||
C06	25317815	S6_25317815	0.515684	25317429	25320486	Bol010167	Bo6g022030	AT1G50300	1	TBP-associated factor 15 [Source:NCBI gene (formerly Entrezgene);Acc:841452]
C06	25317821	S6_25317821	0.515684	25317429	25320486	Bol010167	Bo6g022030	AT1G50300	1	TBP-associated factor 15 [Source:NCBI gene (formerly Entrezgene);Acc:841452]
C09	22330065	S9_22330065	0.619994
C03	56359801	S3_56359801	0.561854	56359554	56360027	Bol035095	Bo3g182770	AT1G53170	1		ANN=A|missense_variant|MODERATE|Bol035095|Bol035095|transcript|Bol035095|protein_coding|1/1|c.248T>A|p.Leu83His|248/474|248/474|83/157||
C04	10560511	S4_10560511	0.619207	10559653	10561779	Bol027824	Bo6g097380	AT1G68010	1	hydroxypyruvate reductase [Source:NCBI gene (formerly Entrezgene);Acc:843129]
C05	7528533	S5_7528533	0.615891
C05	8544280	S5_8544280	0.615891
C02	12025028	S2_12025028	0.563359	12024591	12025844	Bol010504	Bo2g057470	AT1G68110	1	ENTH/ANTH/VHS superfamily protein [Source:NCBI gene (formerly Entrezgene);Acc:843139]
C02	12025029	S2_12025029	0.563359	12024591	12025844	Bol010504	Bo2g057470	AT1G68110	1	ENTH/ANTH/VHS superfamily protein [Source:NCBI gene (formerly Entrezgene);Acc:843139]	ANN=A|missense_variant|MODERATE|Bol010504|Bol010504|transcript|Bol010504|protein_coding|1/1|c.439C>A|p.Leu147Ile|439/1254|439/1254|147/417||,A|downstream_gene_variant|MODIFIER|Bol010505|Bol010505|transcript|Bol010505|protein_coding||c.*1044G>T|||||1044|
C05	7423148	S5_7423148	0.612173
C05	8677848	S5_8677848	0.611629
C05	8677866	S5_8677866	0.611629
C09	23408988	S9_23408988	0.609715
C02	12024810	S2_12024810	0.526498	12024591	12025844	Bol010504	Bo2g057470	AT1G68110	1	ENTH/ANTH/VHS superfamily protein [Source:NCBI gene (formerly Entrezgene);Acc:843139]	ANN=C|missense_variant|MODERATE|Bol010504|Bol010504|transcript|Bol010504|protein_coding|1/1|c.220G>C|p.Gly74Arg|220/1254|220/1254|74/417||,C|downstream_gene_variant|MODIFIER|Bol010505|Bol010505|transcript|Bol010505|protein_coding||c.*1263C>G|||||1263|
C05	8672076	S5_8672076	0.607605
C05	8672098	S5_8672098	0.607605
C05	4606988	S5_4606988	0.60627
C02	12024822	S2_12024822	0.526498	12024591	12025844	Bol010504	Bo2g057470	AT1G68110	1	ENTH/ANTH/VHS superfamily protein [Source:NCBI gene (formerly Entrezgene);Acc:843139]
C06	8499580	S6_8499580	0.505356	8498961	8499883	Bol024052	Bo6g106660	AT1G68220	1	aerobic coproporphyrinogen-III oxidase (DUF1218) [Source:NCBI gene (formerly Entrezgene);Acc:843151]
C07	20353474	S7_20353474	0.602008
C02	12493156	S2_12493156	0.725486	12492713	12493720	Bol028654	Bo2g061090	AT1G68620	1	alpha/beta-Hydrolases superfamily protein [Source:NCBI gene (formerly Entrezgene);Acc:843192]
C02	12493159	S2_12493159	0.656682	12492713	12493720	Bol028654	Bo2g061090	AT1G68620	1	alpha/beta-Hydrolases superfamily protein [Source:NCBI gene (formerly Entrezgene);Acc:843192]
C02	12493186	S2_12493186	0.618472	12492713	12493720	Bol028654	Bo2g061090	AT1G68620	1	alpha/beta-Hydrolases superfamily protein [Source:NCBI gene (formerly Entrezgene);Acc:843192]
C05	8906838	S5_8906838	0.600742
C05	7978139	S5_7978139	0.600742
C02	12780875	S2_12780875	0.74367	12777499	12788984	Bol028638	Bo2g061290	AT1G68820	1	Transmembrane Fragile-X-F-associated protein [Source:NCBI gene (formerly Entrezgene);Acc:843214]
C02	12787481	S2_12787481	0.661327	12777499	12788984	Bol028638	Bo2g061290	AT1G68820	1	Transmembrane Fragile-X-F-associated protein [Source:NCBI gene (formerly Entrezgene);Acc:843214]
C05	7178792	S5_7178792	0.599926
C05	7178793	S5_7178793	0.599926
C05	8120049	S5_8120049	0.599926
C05	8292762	S5_8292762	0.599926	8292435	8293964	Bol031978	Bo5g085170	AT1G35460	1	basic helix-loop-helix (bHLH) DNA-binding superfamily protein [Source:NCBI gene (formerly Entrezgene);Acc:840438]
C05	8670074	S5_8670074	0.599926
C05	8672126	S5_8672126	0.599926
C05	8672139	S5_8672139	0.599926
C07	20297370	S7_20297370	0.599926
C07	20297398	S7_20297398	0.599926
C07	20297404	S7_20297404	0.599926
C07	20297414	S7_20297414	0.599926
C05	7422886	S5_7422886	0.599926
C05	7422956	S5_7422956	0.599926
C05	7585296	S5_7585296	0.599926
C05	8439942	S5_8439942	0.599926
C05	8798602	S5_8798602	0.599926
C05	8798621	S5_8798621	0.599926
C05	8798888	S5_8798888	0.599926
C02	12835659	S2_12835659	0.536123	12835374	12835805	Bol028635	Bo2g061350	AT1G68870	1	SOB five-like 2 [Source:NCBI gene (formerly Entrezgene);Acc:843219]
C02	13063020	S2_13063020	0.54468	13061167	13064897	Bol028616	Bo2g062630	AT1G69070	1	nucleolar-like protein [Source:NCBI gene (formerly Entrezgene);Acc:843239]	ANN=C|missense_variant|MODERATE|Bol028616|Bol028616|transcript|Bol028616|protein_coding|7/13|c.1373A>G|p.Lys458Arg|1373/2682|1373/2682|458/893||,C|upstream_gene_variant|MODIFIER|Bol028617|Bol028617|transcript|Bol028617|protein_coding||c.-4581A>G|||||4581|
C07	19780937	S7_19780937	0.599926
C06	4911220	S6_4911220	0.640754	4910831	4912019	Bol032998	Bo6g111040	AT1G70440	1	similar to RCD one 3 [Source:NCBI gene (formerly Entrezgene);Acc:843380]
C06	4911235	S6_4911235	0.640754	4910831	4912019	Bol032998	Bo6g111040	AT1G70440	1	similar to RCD one 3 [Source:NCBI gene (formerly Entrezgene);Acc:843380]
C07	20121423	S7_20121423	0.599926
C06	4911224	S6_4911224	0.506302	4910831	4912019	Bol032998	Bo6g111040	AT1G70440	1	similar to RCD one 3 [Source:NCBI gene (formerly Entrezgene);Acc:843380]	ANN=A|missense_variant|MODERATE|Bol032998|Bol032998|transcript|Bol032998|protein_coding|1/4|c.394G>A|p.Val132Ile|394/912|394/912|132/303||,T|missense_variant|MODERATE|Bol032998|Bol032998|transcript|Bol032998|protein_coding|1/4|c.394G>T|p.Val132Phe|394/912|394/912|132/303||,A|upstream_gene_variant|MODIFIER|Bol032999|Bol032999|transcript|Bol032999|protein_coding||c.-1829C>T|||||1829|,T|upstream_gen…
C05	7410538	S5_7410538	0.59911
C06	1752593	S6_1752593	0.502937	1750866	1752933	Bol027646	Bo6g120350	AT1G76310	1	CYCLIN B2;4 [Source:NCBI gene (formerly Entrezgene);Acc:843964]
C07	20231015	S7_20231015	0.596213
C05	8906758	S5_8906758	0.595308
C05	8906784	S5_8906784	0.595308
C05	8798920	S5_8798920	0.595308
C09	28072103	S9_28072103	0.594798
C09	23827371	S9_23827371	0.594562
C07	19710129	S7_19710129	0.594468
C06	1752598	S6_1752598	0.502937	1750866	1752933	Bol027646	Bo6g120350	AT1G76310	1	CYCLIN B2;4 [Source:NCBI gene (formerly Entrezgene);Acc:843964]
C02	20104847	S2_20104847	0.580884	20103208	20107139	Bol019001	Bo2g092780	AT1G77680	1	Ribonuclease II/R family protein [Source:NCBI gene (formerly Entrezgene);Acc:844104]
C05	7221818	S5_7221818	0.591227
C05	7221826	S5_7221826	0.591227
C05	7806363	S5_7806363	0.591227
C07	20329164	S7_20329164	0.591227
C05	7339548	S5_7339548	0.590559
C05	7339559	S5_7339559	0.590559
C02	20104673	S2_20104673	0.514062	20103208	20107139	Bol019001	Bo2g092780	AT1G77680	1	Ribonuclease II/R family protein [Source:NCBI gene (formerly Entrezgene);Acc:844104]	ANN=T|missense_variant|MODERATE|Bol019001|Bol019001|transcript|Bol019001|protein_coding|5/7|c.1786G>A|p.Ala596Thr|1786/3063|1786/3063|596/1020||
C02	20453803	S2_20453803	0.568206	20453790	20454722	Bol018980	Bo6g081850	AT1G78080	1	related to AP2 4 [Source:NCBI gene (formerly Entrezgene);Acc:844143]	ANN=G|missense_variant|MODERATE|Bol018980|Bol018980|transcript|Bol018980|protein_coding|1/1|c.14T>G|p.Met5Arg|14/933|14/933|5/310||
C07	30253160	S7_30253160	0.554255	30253033	30256743	Bol007169	Bo7g080180	AT2G02070	1	indeterminate(ID)-domain 5 [Source:NCBI gene (formerly Entrezgene);Acc:814738]	ANN=C|missense_variant|MODERATE|Bol007169|Bol007169|transcript|Bol007169|protein_coding|1/3|c.128A>C|p.Gln43Pro|128/1686|128/1686|43/561||
C09	10026426	S9_10026426	0.504419	10025293	10028018	Bol032514	Bo9g072870	AT2G03070	1	mediator subunit 8 [Source:NCBI gene (formerly Entrezgene);Acc:814836]
C06	35250267	S6_35250267	0.536215	35249483	35250477	Bol017361	Bo7g026770	AT2G05830	1	NagB/RpiA/CoA transferase-like superfamily protein [Source:NCBI gene (formerly Entrezgene);Acc:815134]
C08	34323392	S8_34323392	0.562273	34312302	34325181	Bol045773	Bo7g008350	AT2G18960	1	H[+]-ATPase 1 [Source:NCBI gene (formerly Entrezgene);Acc:816413]
C07	19680408	S7_19680408	0.590366
C05	8119969	S5_8119969	0.588694
C05	8119975	S5_8119975	0.588694
C08	34323410	S8_34323410	0.562273	34312302	34325181	Bol045773	Bo7g008350	AT2G18960	1	H[+]-ATPase 1 [Source:NCBI gene (formerly Entrezgene);Acc:816413]
C08	34323447	S8_34323447	0.562273	34312302	34325181	Bol045773	Bo7g008350	AT2G18960	1	H[+]-ATPase 1 [Source:NCBI gene (formerly Entrezgene);Acc:816413]	ANN=G|missense_variant|MODERATE|Bol045773|Bol045773|transcript|Bol045773|protein_coding|8/15|c.1816T>G|p.Ser606Ala|1816/2871|1816/2871|606/956||,G|upstream_gene_variant|MODIFIER|Bol045774|Bol045774|transcript|Bol045774|protein_coding||c.-4740T>G|||||4740|
C04	29822608	S4_29822608	0.501197	29821572	29824219	Bol026506	Bo4g158840	AT2G25840	1	Nucleotidylyl transferase superfamily protein [Source:NCBI gene (formerly Entrezgene);Acc:817126]
C05	7975897	S5_7975897	0.585609
C05	7530091	S5_7530091	0.584016
C05	8681112	S5_8681112	0.584016
C05	8681130	S5_8681130	0.584016
C05	8681143	S5_8681143	0.584016
C03	10650742	S3_10650742	0.622465	10648197	10662923	Bol020404	Bo3g034090	AT2G28290	1	P-loop containing nucleoside triphosphate hydrolases superfamily protein [Source:NCBI gene (formerly Entrezgene);Acc:817375]
C05	8906802	S5_8906802	0.584016
C07	19538173	S7_19538173	0.584016
C05	7393979	S5_7393979	0.584016
C05	7410457	S5_7410457	0.584016
C05	7423040	S5_7423040	0.584016
C05	7435343	S5_7435343	0.584016
C05	7818592	S5_7818592	0.584016
C05	8545380	S5_8545380	0.584016
C05	8703623	S5_8703623	0.584016
C05	8787806	S5_8787806	0.584016
C05	8798715	S5_8798715	0.584016
C05	8840624	S5_8840624	0.584016
C05	8840660	S5_8840660	0.584016
C05	8840673	S5_8840673	0.584016
C05	9265449	S5_9265449	0.584016
C07	19623708	S7_19623708	0.584016
C03	10650896	S3_10650896	0.60188	10648197	10662923	Bol020404	Bo3g034090	AT2G28290	1	P-loop containing nucleoside triphosphate hydrolases superfamily protein [Source:NCBI gene (formerly Entrezgene);Acc:817375]
C07	20090434	S7_20090434	0.584016
C07	20311867	S7_20311867	0.584016
C03	10653428	S3_10653428	0.600048	10648197	10662923	Bol020404	Bo3g034090	AT2G28290	1	P-loop containing nucleoside triphosphate hydrolases superfamily protein [Source:NCBI gene (formerly Entrezgene);Acc:817375]
C03	10653403	S3_10653403	0.578708	10648197	10662923	Bol020404	Bo3g034090	AT2G28290	1	P-loop containing nucleoside triphosphate hydrolases superfamily protein [Source:NCBI gene (formerly Entrezgene);Acc:817375]
C05	8478250	S5_8478250	0.583182
C05	8478258	S5_8478258	0.583182
C05	8696654	S5_8696654	0.583182
C05	7410529	S5_7410529	0.583182
C05	7498647	S5_7498647	0.583182
C05	7839199	S5_7839199	0.583182
C05	7839214	S5_7839214	0.583182
C07	20311815	S7_20311815	0.583182
C07	20389575	S7_20389575	0.583182
C03	10653407	S3_10653407	0.578708	10648197	10662923	Bol020404	Bo3g034090	AT2G28290	1	P-loop containing nucleoside triphosphate hydrolases superfamily protein [Source:NCBI gene (formerly Entrezgene);Acc:817375]
C03	10660878	S3_10660878	0.55695	10648197	10662923	Bol020404	Bo3g034090	AT2G28290	1	P-loop containing nucleoside triphosphate hydrolases superfamily protein [Source:NCBI gene (formerly Entrezgene);Acc:817375]
C03	10544024	S3_10544024	0.536096	10542243	10544755	Bol020395	Bo3g032970	AT2G38910	1	calcium-dependent protein kinase 20 [Source:NCBI gene (formerly Entrezgene);Acc:818476]
C06	16213659	S6_16213659	0.580944
C03	10544060	S3_10544060	0.536096	10542243	10544755	Bol020395	Bo3g032970	AT2G38910	1	calcium-dependent protein kinase 20 [Source:NCBI gene (formerly Entrezgene);Acc:818476]
C05	8292851	S5_8292851	0.579983	8292435	8293964	Bol031978	Bo5g085170	AT1G35460	1	basic helix-loop-helix (bHLH) DNA-binding superfamily protein [Source:NCBI gene (formerly Entrezgene);Acc:840438]
C05	8292864	S5_8292864	0.579983	8292435	8293964	Bol031978	Bo5g085170	AT1G35460	1	basic helix-loop-helix (bHLH) DNA-binding superfamily protein [Source:NCBI gene (formerly Entrezgene);Acc:840438]
C05	8544126	S5_8544126	0.579802
C03	10647012	S3_10647012	0.578708
C03	10647060	S3_10647060	0.578708
C03	10646863	S3_10646863	0.642446	10644618	10646929	Bol020403	Bo3g034050	AT2G39040	1	Peroxidase superfamily protein [Source:NCBI gene (formerly Entrezgene);Acc:818490]
C03	10646755	S3_10646755	0.622465	10644618	10646929	Bol020403	Bo3g034050	AT2G39040	1	Peroxidase superfamily protein [Source:NCBI gene (formerly Entrezgene);Acc:818490]
C03	10646953	S3_10646953	0.578452
C09	16869167	S9_16869167	0.577765
C09	16869202	S9_16869202	0.577765
C02	36802709	S2_36802709	0.577719	36802439	36802918	Bol020040
C02	12220576	S2_12220576	0.576746
C03	10646916	S3_10646916	0.620393	10644618	10646929	Bol020403	Bo3g034050	AT2G39040	1	Peroxidase superfamily protein [Source:NCBI gene (formerly Entrezgene);Acc:818490]
C09	23282464	S9_23282464	0.575657
C07	19538162	S7_19538162	0.574901
C05	7423086	S5_7423086	0.574901
C05	7800347	S5_7800347	0.574901
C03	53398430	S3_53398430	0.573133
C03	53398444	S3_53398444	0.573133
C04	38803266	S4_38803266	0.570856
C09	23438297	S9_23438297	0.570271
C09	23438320	S9_23438320	0.570271
C06	17609523	S6_17609523	0.570072
C03	10646922	S3_10646922	0.599132	10644618	10646929	Bol020403	Bo3g034050	AT2G39040	1	Peroxidase superfamily protein [Source:NCBI gene (formerly Entrezgene);Acc:818490]
C05	8292707	S5_8292707	0.568164	8292435	8293964	Bol031978	Bo5g085170	AT1G35460	1	basic helix-loop-helix (bHLH) DNA-binding superfamily protein [Source:NCBI gene (formerly Entrezgene);Acc:840438]
C05	8292728	S5_8292728	0.568164	8292435	8293964	Bol031978	Bo5g085170	AT1G35460	1	basic helix-loop-helix (bHLH) DNA-binding superfamily protein [Source:NCBI gene (formerly Entrezgene);Acc:840438]
C05	8446495	S5_8446495	0.568164
C07	20304034	S7_20304034	0.568164
C05	8440021	S5_8440021	0.568164
C05	8440039	S5_8440039	0.568164
C05	8440047	S5_8440047	0.568164
C05	8440074	S5_8440074	0.568164
C05	8440075	S5_8440075	0.568164
C07	19497975	S7_19497975	0.566457	19492884	19501024	Bol043186	Bo5g072550	AT2G47800	1	multidrug resistance-associated protein 4 [Source:NCBI gene (formerly Entrezgene);Acc:819392]	ANN=A|missense_variant|MODERATE|Bol043186|Bol043186|transcript|Bol043186|protein_coding|3/11|c.2054G>A|p.Ser685Asn|2054/4452|2054/4452|685/1483||
C03	20735139	S3_20735139	0.511175	20734326	20736907	Bol035474	Bo3g065020	AT3G12580	1	heat shock protein 70 [Source:NCBI gene (formerly Entrezgene);Acc:820438]
C03	20735151	S3_20735151	0.511175	20734326	20736907	Bol035474	Bo3g065020	AT3G12580	1	heat shock protein 70 [Source:NCBI gene (formerly Entrezgene);Acc:820438]
C03	20810726	S3_20810726	0.517967	20809056	20811476	Bol035486	Bo3g065100	AT3G12700	1	Eukaryotic aspartyl protease family protein [Source:NCBI gene (formerly Entrezgene);Acc:820452]
C04	38820241	S4_38820241	0.536954	38819402	38823576	Bol025432	Bo5g126230	AT3G16320	1	Tetratricopeptide repeat (TPR)-like superfamily protein [Source:NCBI gene (formerly Entrezgene);Acc:820879]
C04	38820253	S4_38820253	0.536954	38819402	38823576	Bol025432	Bo5g126230	AT3G16320	1	Tetratricopeptide repeat (TPR)-like superfamily protein [Source:NCBI gene (formerly Entrezgene);Acc:820879]
C04	38820298	S4_38820298	0.536954	38819402	38823576	Bol025432	Bo5g126230	AT3G16320	1	Tetratricopeptide repeat (TPR)-like superfamily protein [Source:NCBI gene (formerly Entrezgene);Acc:820879]
C04	38822235	S4_38822235	0.515313	38819402	38823576	Bol025432	Bo5g126230	AT3G16320	1	Tetratricopeptide repeat (TPR)-like superfamily protein [Source:NCBI gene (formerly Entrezgene);Acc:820879]
C01	32194046	S1_32194046	0.507412	32193497	32196219	Bol030870	Bo1g119350	AT3G17650	0, 1	YELLOW STRIPE like 5 [Source:NCBI gene (formerly Entrezgene);Acc:821032]
C05	23110078	S5_23110078	0.518826	23106961	23114629	Bol018122	Bo5g113780	AT3G19670	1	pre-mRNA-processing protein 40B [Source:NCBI gene (formerly Entrezgene);Acc:821504]
C05	19309668	S5_19309668	0.64416	19309077	19310512	Bol038335	Bo5g098770	AT3G21750	1	UDP-glucosyl transferase 71B1 [Source:NCBI gene (formerly Entrezgene);Acc:821729]
C09	23751170	S9_23751170	0.567991
C05	7138934	S5_7138934	0.56731
C05	7138976	S5_7138976	0.56731
C05	7450084	S5_7450084	0.56731
C05	7450085	S5_7450085	0.56731
C05	8094930	S5_8094930	0.56731
C05	8094934	S5_8094934	0.56731
C01	28139045	S1_28139045	0.53753	28138653	28144266	Bol023259	Bo1g105170	AT3G22380	1	time for coffee [Source:NCBI gene (formerly Entrezgene);Acc:821807]	ANN=C|missense_variant|MODERATE|Bol023259|Bol023259|transcript|Bol023259|protein_coding|11/11|c.4060C>G|p.Pro1354Ala|4060/4452|4060/4452|1354/1483||
C05	7320386	S5_7320386	0.56731
C05	7390577	S5_7390577	0.56731
C05	7390586	S5_7390586	0.56731
C05	7390599	S5_7390599	0.56731
C05	7390605	S5_7390605	0.56731
C05	7422825	S5_7422825	0.56731
C05	7422828	S5_7422828	0.56731
C05	7422848	S5_7422848	0.56731
C05	7426963	S5_7426963	0.56731
C05	8440119	S5_8440119	0.56731
C05	8481356	S5_8481356	0.56731
C05	8798775	S5_8798775	0.56731
C01	28138931	S1_28138931	0.520963	28138653	28144266	Bol023259	Bo1g105170	AT3G22380	1	time for coffee [Source:NCBI gene (formerly Entrezgene);Acc:821807]
C01	28097639	S1_28097639	0.667857	28093803	28100695	Bol023261	Bo1g105160	AT3G22400	1	PLAT/LH2 domain-containing lipoxygenase family protein [Source:NCBI gene (formerly Entrezgene);Acc:821808]	ANN=T|missense_variant|MODERATE|Bol023261|Bol023261|transcript|Bol023261|protein_coding|2/9|c.328G>A|p.Val110Ile|328/2826|328/2826|110/941||
C05	8317473	S5_8317473	0.566457
C05	8317474	S5_8317474	0.566457
C08	30734575	S8_30734575	0.509277	30732061	30737703	Bol044430	Bo8g091540	AT3G57170	1	N-acetylglucosaminyl transferase component family protein / Gpi1 family protein [Source:NCBI gene (formerly Entrezgene);Acc:824884]
C02	12272472	S2_12272472	0.564166
C01	32167359	S1_32167359	0.564077
C09	23282454	S9_23282454	0.563831
C08	32100948	S8_32100948	0.593922	32100609	32104185	Bol044522	Bo8g094940	AT3G60190	1	DYNAMIN-like 1E [Source:NCBI gene (formerly Entrezgene);Acc:825189]
C08	32100885	S8_32100885	0.507178	32100609	32104185	Bol044522	Bo8g094940	AT3G60190	1	DYNAMIN-like 1E [Source:NCBI gene (formerly Entrezgene);Acc:825189]
C08	32100912	S8_32100912	0.507178	32100609	32104185	Bol044522	Bo8g094940	AT3G60190	1	DYNAMIN-like 1E [Source:NCBI gene (formerly Entrezgene);Acc:825189]
C08	32100918	S8_32100918	0.507178	32100609	32104185	Bol044522	Bo8g094940	AT3G60190	1	DYNAMIN-like 1E [Source:NCBI gene (formerly Entrezgene);Acc:825189]
C06	16058470	S6_16058470	0.506179	16056552	16058580	Bol010889	Bo6g077770	AT3G61530	1	Phosphoenolpyruvate carboxylase family protein [Source:NCBI gene (formerly Entrezgene);Acc:825326]
C04	15198629	S4_15198629	0.500053	15193928	15199947	Bol014470	Bo4g097040	AT3G63340	1	kinase superfamily protein [Source:NCBI gene (formerly Entrezgene);Acc:825509]	ANN=C|missense_variant|MODERATE|Bol014470|Bol014470|transcript|Bol014470|protein_coding|5/20|c.949A>G|p.Asn317Asp|949/3192|949/3192|317/1063||,C|upstream_gene_variant|MODIFIER|Bol014471|Bol014471|transcript|Bol014471|protein_coding||c.-2247T>C|||||2247|
C02	40322271	S2_40322271	0.558312	40321983	40326181	Bol033125	Bo2g149550	AT4G03500	1	Ankyrin repeat family protein [Source:NCBI gene (formerly Entrezgene);Acc:827731]	ANN=G|missense_variant|MODERATE|Bol033125|Bol033125|transcript|Bol033125|protein_coding|1/3|c.289C>G|p.Leu97Val|289/1839|289/1839|97/612||
C09	22137879	S9_22137879	0.633584	22136689	22138217	Bol038826	Bo00918s020	AT4G14190	1	Pentatricopeptide repeat (PPR) superfamily protein [Source:NCBI gene (formerly Entrezgene);Acc:827059]
C01	32178786	S1_32178786	0.561208
C01	7587838	S1_7587838	0.604552	7585548	7588848	Bol028372	Bo1g022630	AT4G20940	1	Leucine-rich receptor-like protein kinase family protein [Source:NCBI gene (formerly Entrezgene);Acc:827842]
C08	8895941	S8_8895941	0.560414
C02	13343166	S2_13343166	0.558443
C02	13343169	S2_13343169	0.558443
C02	13343175	S2_13343175	0.558443
C06	25348754	S6_25348754	0.558401
C01	7587851	S1_7587851	0.604552	7585548	7588848	Bol028372	Bo1g022630	AT4G20940	1	Leucine-rich receptor-like protein kinase family protein [Source:NCBI gene (formerly Entrezgene);Acc:827842]
C01	7988669	S1_7988669	0.555901	7988401	7993372	Bol028426	Bo1g024240	AT4G21530	1	Transducin/WD40 repeat-like superfamily protein [Source:NCBI gene (formerly Entrezgene);Acc:828238]	ANN=G|missense_variant|MODERATE|Bol028426|Bol028426|transcript|Bol028426|protein_coding|2/19|c.179C>G|p.Ser60Trp|179/2322|179/2322|60/773||,G|upstream_gene_variant|MODIFIER|Bol028424|Bol028424|transcript|Bol028424|protein_coding||c.-3999G>C|||||3999|,G|upstream_gene_variant|MODIFIER|Bol028425|Bol028425|transcript|Bol028425|protein_coding||c.-824G>C|||||824|
C01	11512098	S1_11512098	0.537804	11510463	11513128	Bol039520	Bo1g040040	AT4G25340	1	FK506 BINDING PROTEIN 53 [Source:NCBI gene (formerly Entrezgene);Acc:828637]
C05	8956703	S5_8956703	0.557727
C01	12013024	S1_12013024	0.528032	12012633	12013597	Bol039574	Bo1g040660	AT4G25910	1	NFU domain protein 3 [Source:NCBI gene (formerly Entrezgene);Acc:828697]
C03	53398371	S3_53398371	0.556829
C03	53398399	S3_53398399	0.556829
C01	12013002	S1_12013002	0.524184	12012633	12013597	Bol039574	Bo1g040660	AT4G25910	1	NFU domain protein 3 [Source:NCBI gene (formerly Entrezgene);Acc:828697]
C05	7422777	S5_7422777	0.555987
C05	7422778	S5_7422778	0.555987
C01	12777581	S1_12777581	0.623833	12777035	12778087	Bol039643	Bo1g045320	AT4G26500	1
C01	12777172	S1_12777172	0.614613	12777035	12778087	Bol039643	Bo1g045320	AT4G26500	1		ANN=C|missense_variant|MODERATE|Bol039643|Bol039643|transcript|Bol039643|protein_coding|1/1|c.916C>G|p.Leu306Val|916/1053|916/1053|306/350||,C|upstream_gene_variant|MODIFIER|Bol039644|Bol039644|transcript|Bol039644|protein_coding||c.-1948G>C|||||1948|,C|downstream_gene_variant|MODIFIER|Bol039642|Bol039642|transcript|Bol039642|protein_coding||c.*1342G>C|||||1342|
C05	8787228	S5_8787228	0.555145
C01	14162452	S1_14162452	0.576164	14162240	14164243	Bol013130	Bo1g051110	AT4G27970	1	SLAC1 homologue 2 [Source:NCBI gene (formerly Entrezgene);Acc:828910]	ANN=C|missense_variant|MODERATE|Bol013130|Bol013130|transcript|Bol013130|protein_coding|4/4|c.1315A>G|p.Ile439Val|1315/1527|1315/1527|439/508||,C|upstream_gene_variant|MODIFIER|Bol013129|Bol013129|transcript|Bol013129|protein_coding||c.-1227A>G|||||1227|
C01	14183557	S1_14183557	0.663888	14180393	14184457	Bol013131	Bo1g051120	AT4G28000	1	P-loop containing nucleoside triphosphate hydrolases superfamily protein [Source:NCBI gene (formerly Entrezgene);Acc:828913]
C03	50597990	S3_50597990	0.553346
C02	13344060	S2_13344060	0.55332
C02	13344071	S2_13344071	0.55332
C02	13344087	S2_13344087	0.55332
C05	8899461	S5_8899461	0.552847
C05	8899405	S5_8899405	0.552596
C05	7580588	S5_7580588	0.552369
C05	7580620	S5_7580620	0.552369
C05	8696491	S5_8696491	0.551918
C05	7281602	S5_7281602	0.551496
C01	14183584	S1_14183584	0.663888	14180393	14184457	Bol013131	Bo1g051120	AT4G28000	1	P-loop containing nucleoside triphosphate hydrolases superfamily protein [Source:NCBI gene (formerly Entrezgene);Acc:828913]
C01	14183596	S1_14183596	0.663888	14180393	14184457	Bol013131	Bo1g051120	AT4G28000	1	P-loop containing nucleoside triphosphate hydrolases superfamily protein [Source:NCBI gene (formerly Entrezgene);Acc:828913]
C05	7138568	S5_7138568	0.551496
C05	7394091	S5_7394091	0.551496
C05	8104250	S5_8104250	0.551496
C01	14214524	S1_14214524	0.623258	14212698	14215073	Bol013137	Bo1g051170	AT4G28070	1	AFG1-like ATPase family protein [Source:NCBI gene (formerly Entrezgene);Acc:828922]
C05	7801325	S5_7801325	0.550622
C05	7801338	S5_7801338	0.550622
C01	14214525	S1_14214525	0.623258	14212698	14215073	Bol013137	Bo1g051170	AT4G28070	1	AFG1-like ATPase family protein [Source:NCBI gene (formerly Entrezgene);Acc:828922]
C07	45761986	S7_45761986	0.514719	45760927	45764082	Bol033675	Bo7g114600	AT4G30580	1	Phospholipid/glycerol acyltransferase family protein [Source:NCBI gene (formerly Entrezgene);Acc:829181]
C05	4451829	S5_4451829	0.54847
C05	4454163	S5_4454163	0.54847
C07	48153479	S7_48153479	0.515467	48153281	48156169	Bol018545	Bo7g119270	AT4G39270	1	Leucine-rich repeat protein kinase family protein [Source:NCBI gene (formerly Entrezgene);Acc:830083]
C09	39657051	S9_39657051	0.53625	39654482	39657536	Bol010042	Bo9g181860	AT5G03640	1	Protein kinase superfamily protein [Source:NCBI gene (formerly Entrezgene);Acc:831770]
C02	31227667	S2_31227667	0.547325
C02	13307575	S2_13307575	0.544925
C09	38866835	S9_38866835	0.507412	38866815	38870728	Bol043988	Bo9g176660	AT5G05980	1	DHFS-FPGS homolog B [Source:NCBI gene (formerly Entrezgene);Acc:830484]
C07	22344453	S7_22344453	0.543242
C02	2326188	S2_2326188	0.581324	2323533	2326559	Bol024562	Bo2g008820	AT5G07920	1	diacylglycerol kinase1 [Source:NCBI gene (formerly Entrezgene);Acc:830686]
C08	18465662	S8_18465662	0.542434
C08	18465668	S8_18465668	0.542434
C02	2326191	S2_2326191	0.581324	2323533	2326559	Bol024562	Bo2g008820	AT5G07920	1	diacylglycerol kinase1 [Source:NCBI gene (formerly Entrezgene);Acc:830686]
C09	16740897	S9_16740897	0.541116
C09	16740904	S9_16740904	0.541116
C02	2884201	S2_2884201	0.692482	2881803	2884736	Bol024671	Bo2g009990	AT5G10690	1	pentatricopeptide (PPR) repeat-containing protein / CBS domain-containing protein [Source:NCBI gene (formerly Entrezgene);Acc:830933]
C05	7448346	S5_7448346	0.539728
C07	20316210	S7_20316210	0.539728
C02	2884198	S2_2884198	0.526295	2881803	2884736	Bol024671	Bo2g009990	AT5G10690	1	pentatricopeptide (PPR) repeat-containing protein / CBS domain-containing protein [Source:NCBI gene (formerly Entrezgene);Acc:830933]
C09	35725693	S9_35725693	0.503488	35724400	35726709	Bol043471	Bo9g169160	AT5G12970	1	Calcium-dependent lipid-binding (CaLB domain) plant phosphoribosyltransferase family protein [Source:NCBI gene (formerly Entrezgene);Acc:831137]
C05	8329708	S5_8329708	0.538007
C05	8329723	S5_8329723	0.538007
C01	31118355	S1_31118355	0.537966
C09	31855001	S9_31855001	0.568016	31854930	31855229	Bol019769	Bo3g012810	AT5G17870	1	plastid-specific 50S ribosomal protein 6 [Source:NCBI gene (formerly Entrezgene);Acc:831655]
C09	31854973	S9_31854973	0.542262	31854930	31855229	Bol019769	Bo3g012810	AT5G17870	1	plastid-specific 50S ribosomal protein 6 [Source:NCBI gene (formerly Entrezgene);Acc:831655]
C02	13810658	S2_13810658	0.537006
C03	3689646	S3_3689646	0.557727	3680747	3690061	Bol034495	Bo3g013120	AT5G18410	1	transcription activator [Source:NCBI gene (formerly Entrezgene);Acc:831959]
C02	4740011	S2_4740011	0.600428	4739924	4741661	Bol007159	Bo2g016560	AT5G18540	1	E3 ubiquitin-protein ligase [Source:NCBI gene (formerly Entrezgene);Acc:831972]
C02	4739973	S2_4739973	0.596891	4739924	4741661	Bol007159	Bo2g016560	AT5G18540	1	E3 ubiquitin-protein ligase [Source:NCBI gene (formerly Entrezgene);Acc:831972]
C09	29553475	S9_29553475	0.519971	29549532	29554179	Bol035759	Bo9g149980	AT5G21150	1	Argonaute family protein [Source:NCBI gene (formerly Entrezgene);Acc:832241]
C07	36023769	S7_36023769	0.554041	36022880	36024376	Bol022409	Bo7g096660	AT5G24650	1	Mitochondrial import inner membrane translocase subunit Tim17/Tim22/Tim23 family protein [Source:NCBI gene (formerly Entrezgene);Acc:832536]
C07	36023743	S7_36023743	0.532026	36022880	36024376	Bol022409	Bo7g096660	AT5G24650	1	Mitochondrial import inner membrane translocase subunit Tim17/Tim22/Tim23 family protein [Source:NCBI gene (formerly Entrezgene);Acc:832536]
C07	35441774	S7_35441774	0.519828	35441538	35444006	Bol022330	Bo7g095740	AT5G25790	1	Tesmin/TSO1-like CXC domain-containing protein [Source:NCBI gene (formerly Entrezgene);Acc:832648]
C07	35441775	S7_35441775	0.519828	35441538	35444006	Bol022330	Bo7g095740	AT5G25790	1	Tesmin/TSO1-like CXC domain-containing protein [Source:NCBI gene (formerly Entrezgene);Acc:832648]	ANN=C|missense_variant|MODERATE|Bol022330|Bol022330|transcript|Bol022330|protein_coding|1/8|c.238G>C|p.Glu80Gln|238/1557|238/1557|80/518||,C|upstream_gene_variant|MODIFIER|Bol022332|Bol022332|transcript|Bol022332|protein_coding||c.-4025G>C|||||4025|,C|downstream_gene_variant|MODIFIER|Bol022329|Bol022329|transcript|Bol022329|protein_coding||c.*1161G>C|||||1161|,C|downstream_gene_variant|MODIFIER|B…
C04	34660519	S4_34660519	0.535947
C07	20331537	S7_20331537	0.535741
C02	30826004	S2_30826004	0.623994	30824330	30826091	Bol022851	Bo2g127160	AT5G45430	1	Protein kinase superfamily protein [Source:NCBI gene (formerly Entrezgene);Acc:834579]
C05	8439864	S5_8439864	0.534846
C05	8439894	S5_8439894	0.534846
C07	20121307	S7_20121307	0.534659
C07	20121327	S7_20121327	0.534659
C02	30825908	S2_30825908	0.60188	30824330	30826091	Bol022851	Bo2g127160	AT5G45430	1	Protein kinase superfamily protein [Source:NCBI gene (formerly Entrezgene);Acc:834579]
C09	14904798	S9_14904798	0.533052
C02	30826043	S2_30826043	0.582177	30824330	30826091	Bol022851	Bo2g127160	AT5G45430	1	Protein kinase superfamily protein [Source:NCBI gene (formerly Entrezgene);Acc:834579]
C01	32194046	S1_32194046	0.507412	32193497	32196219	Bol030870	Bo1g119350	AT5G45450	0, 1	Oligopeptide transporter OPT superfamily protein [Source:NCBI gene (formerly Entrezgene);Acc:834581]
C07	48141615	S7_48141615	0.530537
C02	13938703	S2_13938703	0.530362
C05	4376752	S5_4376752	0.530362
C03	15237364	S3_15237364	0.530298
C03	15237367	S3_15237367	0.530298
C04	38803283	S4_38803283	0.529577
C04	38803298	S4_38803298	0.529577
C09	9148433	S9_9148433	0.510287	9146805	9149758	Bol018906	Bo9g069660	AT5G47620	1	RNA-binding (RRM/RBD/RNP motifs) family protein [Source:NCBI gene (formerly Entrezgene);Acc:834812]	ANN=T|missense_variant|MODERATE|Bol018906|Bol018906|transcript|Bol018906|protein_coding|2/6|c.1204G>A|p.Val402Met|1204/1611|1204/1611|402/536||,T|upstream_gene_variant|MODIFIER|Bol018907|Bol018907|transcript|Bol018907|protein_coding||c.-4011G>A|||||4011|
C09	9168315	S9_9168315	0.5428	9167141	9168872	Bol018902	Bo9g069700	AT5G47650	1	nudix hydrolase homolog 2 [Source:NCBI gene (formerly Entrezgene);Acc:834816]
C02	40888177	S2_40888177	0.655216	40887118	40889407	Bol033074	Bo2g150290	AT5G48880	1	peroxisomal 3-keto-acyl-CoA thiolase 2 [Source:NCBI gene (formerly Entrezgene);Acc:834946]
C02	40888187	S2_40888187	0.655216	40887118	40889407	Bol033074	Bo2g150290	AT5G48880	1	peroxisomal 3-keto-acyl-CoA thiolase 2 [Source:NCBI gene (formerly Entrezgene);Acc:834946]
C09	2784767	S9_2784767	0.500153	2784659	2786239	Bol032344	Bo9g009680	AT5G48970	1	Mitochondrial substrate carrier family protein [Source:NCBI gene (formerly Entrezgene);Acc:834956]
C02	8304201	S2_8304201	0.590498	8304177	8304950	Bol015510	Bo2g028240	AT5G52370	1, 1	28S ribosomal S34 protein [Source:NCBI gene (formerly Entrezgene);Acc:835313]
C02	8304204	S2_8304204	0.590498	8304177	8304950	Bol015510	Bo2g028240	AT5G52370	1, 1	28S ribosomal S34 protein [Source:NCBI gene (formerly Entrezgene);Acc:835313]
C02	8304212	S2_8304212	0.590498	8304177	8304950	Bol015510	Bo2g028240	AT5G52370	1, 1	28S ribosomal S34 protein [Source:NCBI gene (formerly Entrezgene);Acc:835313]
C09	23438319	S9_23438319	0.525887
C02	13341133	S2_13341133	0.525572
C02	13341134	S2_13341134	0.525572
C08	18465656	S8_18465656	0.525113
C02	13824127	S2_13824127	0.524645
C09	21417917	S9_21417917	0.731684	21416210	21418054	Bol038779	Bo3g022520	AT5G53620	1	RNA polymerase II degradation factor [Source:NCBI gene (formerly Entrezgene);Acc:835444]
C09	23774580	S9_23774580	0.523719
C05	7450017	S5_7450017	0.52341
C09	21706089	S9_21706089	0.551496	21705203	21708899	Bol038792	Bo9g112780	AT5G53850	1	haloacid dehalogenase-like hydrolase family protein [Source:NCBI gene (formerly Entrezgene);Acc:835466]	ANN=C|missense_variant|MODERATE|Bol038792|Bol038792|transcript|Bol038792|protein_coding|8/12|c.1039C>G|p.Pro347Ala|1039/1572|1039/1572|347/523||
C09	21791429	S9_21791429	0.744892	21790533	21792209	Bol038795	Bo9g113780	AT5G53890	1	phytosylfokine-alpha receptor 2 [Source:NCBI gene (formerly Entrezgene);Acc:835470]
C09	21791330	S9_21791330	0.63812	21790533	21792209	Bol038795	Bo9g113780	AT5G53890	1	phytosylfokine-alpha receptor 2 [Source:NCBI gene (formerly Entrezgene);Acc:835470]
C09	21791390	S9_21791390	0.561184	21790533	21792209	Bol038795	Bo9g113780	AT5G53890	1	phytosylfokine-alpha receptor 2 [Source:NCBI gene (formerly Entrezgene);Acc:835470]
C05	12447509	S5_12447509	0.522655
C09	21791284	S9_21791284	0.53979	21790533	21792209	Bol038795	Bo9g113780	AT5G53890	1	phytosylfokine-alpha receptor 2 [Source:NCBI gene (formerly Entrezgene);Acc:835470]	ANN=T|missense_variant|MODERATE|Bol038795|Bol038795|transcript|Bol038795|protein_coding|1/1|c.752C>T|p.Ser251Leu|752/1677|752/1677|251/558||,T|downstream_gene_variant|MODIFIER|Bol038796|Bol038796|transcript|Bol038796|protein_coding||c.*1109G>A|||||1109|
C09	21791354	S9_21791354	0.50072	21790533	21792209	Bol038795	Bo9g113780	AT5G53890	1	phytosylfokine-alpha receptor 2 [Source:NCBI gene (formerly Entrezgene);Acc:835470]
C09	23569809	S9_23569809	0.601558	23568334	23571051	Bol038930	Bo9g119120	AT5G55070	1	Dihydrolipoamide succinyltransferase [Source:NCBI gene (formerly Entrezgene);Acc:835598]
C05	12447104	S5_12447104	0.521775
C09	23726425	S9_23726425	0.609093	23725325	23726983	Bol038948	Bo2g040120	AT5G55280	1	homolog of bacterial cytokinesis Z-ring protein FTSZ 1-1 [Source:NCBI gene (formerly Entrezgene);Acc:835621]
C05	4989176	S5_4989176	0.555643	4987862	4989265	Bol038018	Bo9g126270	AT5G56750	1	N-MYC downregulated-like 1 [Source:NCBI gene (formerly Entrezgene);Acc:835777]
C03	6042520	S3_6042520	0.531507	6042416	6044895	Bol026063	Bo3g019580	AT5G56880	1
C05	4420144	S5_4420144	0.644989	4417679	4420675	Bol037993	Bo9g130600	AT5G57015	1	casein kinase I-like 12 [Source:NCBI gene (formerly Entrezgene);Acc:835804]
C05	4420113	S5_4420113	0.54847	4417679	4420675	Bol037993	Bo9g130600	AT5G57015	1	casein kinase I-like 12 [Source:NCBI gene (formerly Entrezgene);Acc:835804]
C05	4420159	S5_4420159	0.54847	4417679	4420675	Bol037993	Bo9g130600	AT5G57015	1	casein kinase I-like 12 [Source:NCBI gene (formerly Entrezgene);Acc:835804]
C03	5803914	S3_5803914	0.726528	5803206	5804852	Bol026020	Bo3g019160	AT5G57700	1	BNR/Asp-box repeat family protein [Source:NCBI gene (formerly Entrezgene);Acc:835877]
C06	30069583	S6_30069583	0.516373
C09	23458543	S9_23458543	0.516373
C03	5803887	S3_5803887	0.720433	5803206	5804852	Bol026020	Bo3g019160	AT5G57700	1	BNR/Asp-box repeat family protein [Source:NCBI gene (formerly Entrezgene);Acc:835877]
C02	8304201	S2_8304201	0.590498	8304177	8304950	Bol015510	Bo2g028240	AT5G58990	1, 1	28S ribosomal S34 protein [Source:NCBI gene (formerly Entrezgene);Acc:836016]
C02	8304204	S2_8304204	0.590498	8304177	8304950	Bol015510	Bo2g028240	AT5G58990	1, 1	28S ribosomal S34 protein [Source:NCBI gene (formerly Entrezgene);Acc:836016]
C02	8304212	S2_8304212	0.590498	8304177	8304950	Bol015510	Bo2g028240	AT5G58990	1, 1	28S ribosomal S34 protein [Source:NCBI gene (formerly Entrezgene);Acc:836016]
C09	10757988	S9_10757988	0.515467
C09	26914143	S9_26914143	0.660538	26912631	26915296	Bol016823	Bo9g136990	AT5G59210	1	myosin heavy chain-like protein [Source:NCBI gene (formerly Entrezgene);Acc:836039]
C09	26914149	S9_26914149	0.660538	26912631	26915296	Bol016823	Bo9g136990	AT5G59210	1	myosin heavy chain-like protein [Source:NCBI gene (formerly Entrezgene);Acc:836039]
C09	26914182	S9_26914182	0.660538	26912631	26915296	Bol016823	Bo9g136990	AT5G59210	1	myosin heavy chain-like protein [Source:NCBI gene (formerly Entrezgene);Acc:836039]
C09	26914032	S9_26914032	0.650586	26912631	26915296	Bol016823	Bo9g136990	AT5G59210	1	myosin heavy chain-like protein [Source:NCBI gene (formerly Entrezgene);Acc:836039]
C09	28072155	S9_28072155	0.513418
C01	32081865	S1_32081865	0.51186
C07	37049089	S7_37049089	0.623874	37048374	37050520	Bol017058	Bo7g098210	AT5G60920	1	COBRA-like extracellular glycosyl-phosphatidyl inositol-anchored protein family [Source:NCBI gene (formerly Entrezgene);Acc:836213]
C03	42781766	S3_42781766	0.514756	42780396	42782573	Bol009238	Bo3g099150	AT5G65490	1	suppressor-like protein [Source:NCBI gene (formerly Entrezgene);Acc:836674]	ANN=C|missense_variant|MODERATE|Bol009238|Bol009238|transcript|Bol009238|protein_coding|1/4|c.808C>G|p.Leu270Val|808/1947|808/1947|270/648||,C|downstream_gene_variant|MODIFIER|Bol009237|Bol009237|transcript|Bol009237|protein_coding||c.*1951G>C|||||1951|
C08	41061903	S8_41061903	0.51079
C07	903889	S7_903889	0.54896	902752	905079	Bol027174	Bo7g064830	AT5G66560	1	Phototropic-responsive NPH3 family protein [Source:NCBI gene (formerly Entrezgene);Acc:836788]
C07	903892	S7_903892	0.54896	902752	905079	Bol027174	Bo7g064830	AT5G66560	1	Phototropic-responsive NPH3 family protein [Source:NCBI gene (formerly Entrezgene);Acc:836788]
C09	23091336	S9_23091336	0.759424
C04	5021914	S4_5021914	0.508264
C05	19384215	S5_19384215	0.508006	19383761	19384301	Bol038341	Bo5g098830	AT5G58550	0	ETO1-like 2 [Source:NCBI gene (formerly Entrezgene);Acc:835968]
C06	27055133	S6_27055133	0.690171	27052733	27057203	Bol023748	Bo6g075960
C01	32831666	S1_32831666	0.50765
C05	8900047	S5_8900047	0.507625
C05	8900050	S5_8900050	0.507625
C06	8565037	S6_8565037	0.655699	8564686	8565057	Bol024066
C02	27542729	S2_27542729	0.593911	27542606	27543442	Bol004446	Bo6g036080
C07	20289361	S7_20289361	0.588132	20289317	20289857	Bol043225	Bo5g071010
C07	20289364	S7_20289364	0.588132	20289317	20289857	Bol043225	Bo5g071010
C04	5811654	S4_5811654	0.586427	5810554	5813455	Bol017779	Bo4g029630
C05	8794754	S5_8794754	0.584016	8794213	8795643	Bol031999	Bo6g036080				ANN=A|missense_variant|MODERATE|Bol031999|Bol031999|transcript|Bol031999|protein_coding|2/4|c.464G>A|p.Gly155Glu|464/1152|464/1152|155/383||
C09	22420779	S9_22420779	0.507072
C09	22420811	S9_22420811	0.507072
C05	8794909	S5_8794909	0.56731	8794213	8795643	Bol031999	Bo6g036080
C01	7737693	S1_7737693	0.506296
C02	13055148	S2_13055148	0.563219	13054923	13055234	Bol028618	Bo2g062610				ANN=T|missense_variant|MODERATE|Bol028618|Bol028618|transcript|Bol028618|protein_coding|1/1|c.87G>A|p.Met29Ile|87/312|87/312|29/103||,T|downstream_gene_variant|MODIFIER|Bol028619|Bol028619|transcript|Bol028619|protein_coding||c.*3106C>T|||||3106|,T|downstream_gene_variant|MODIFIER|Bol028617|Bol028617|transcript|Bol028617|protein_coding||c.*2269G>A|||||2269|
C03	28713325	S3_28713325	0.505838
C05	5006373	S5_5006373	0.561854	5005026	5007260	Bol038023	Bo9g126230				ANN=A|missense_variant|MODERATE|Bol038023|Bol038023|transcript|Bol038023|protein_coding|2/6|c.733G>T|p.Val245Phe|733/1728|733/1728|245/575||,A|upstream_gene_variant|MODIFIER|Bol038021|Bol038021|transcript|Bol038021|protein_coding||c.-4891G>T|||||4891|,A|upstream_gene_variant|MODIFIER|Bol038024|Bol038024|transcript|Bol038024|protein_coding||c.-1258C>A|||||1258|WARNING_TRANSCRIPT_NO_START_CODON,A|d…
C02	34476168	S2_34476168	0.505232
C05	4376747	S5_4376747	0.504892
C05	8794943	S5_8794943	0.555987	8794213	8795643	Bol031999	Bo6g036080
C05	8794890	S5_8794890	0.551496	8794213	8795643	Bol031999	Bo6g036080
C07	21094418	S7_21094418	0.504416
C07	19892154	S7_19892154	0.53561	19891760	19892986	Bol043208	Bo1g012030				ANN=T|missense_variant|MODERATE|Bol043208|Bol043208|transcript|Bol043208|protein_coding|1/1|c.395C>T|p.Ser132Leu|395/1227|395/1227|132/408||,T|upstream_gene_variant|MODIFIER|Bol043207|Bol043207|transcript|Bol043207|protein_coding||c.-4019G>A|||||4019|
C06	34104971	S6_34104971	0.503971
C09	22330087	S9_22330087	0.503919
C07	1727945	S7_1727945	0.503917
C01	19635837	S1_19635837	0.503638
C01	8793913	S1_8793913	0.528826	8793667	8795254	Bol028513	Bo1g027240				ANN=T|missense_variant|MODERATE|Bol028513|Bol028513|transcript|Bol028513|protein_coding|1/5|c.247G>T|p.Ala83Ser|247/1062|247/1062|83/353||,T|upstream_gene_variant|MODIFIER|Bol028512|Bol028512|transcript|Bol028512|protein_coding||c.-1027C>A|||||1027|,T|upstream_gene_variant|MODIFIER|Bol028516|Bol028516|transcript|Bol028516|protein_coding||c.-4556G>T|||||4556|,T|downstream_gene_variant|MODIFIER|Bol…
C01	8793928	S1_8793928	0.528826	8793667	8795254	Bol028513	Bo1g027240				ANN=C|missense_variant|MODERATE|Bol028513|Bol028513|transcript|Bol028513|protein_coding|1/5|c.262A>C|p.Asn88His|262/1062|262/1062|88/353||,C|upstream_gene_variant|MODIFIER|Bol028512|Bol028512|transcript|Bol028512|protein_coding||c.-1042T>G|||||1042|,C|upstream_gene_variant|MODIFIER|Bol028516|Bol028516|transcript|Bol028516|protein_coding||c.-4541A>C|||||4541|,C|downstream_gene_variant|MODIFIER|Bol…
C01	8793950	S1_8793950	0.528826	8793667	8795254	Bol028513	Bo1g027240				ANN=T|missense_variant|MODERATE|Bol028513|Bol028513|transcript|Bol028513|protein_coding|1/5|c.284C>T|p.Ser95Phe|284/1062|284/1062|95/353||,T|upstream_gene_variant|MODIFIER|Bol028512|Bol028512|transcript|Bol028512|protein_coding||c.-1064G>A|||||1064|,T|upstream_gene_variant|MODIFIER|Bol028516|Bol028516|transcript|Bol028516|protein_coding||c.-4519C>T|||||4519|,T|downstream_gene_variant|MODIFIER|Bol…
C05	25625937	S5_25625937	0.502258
C09	9077936	S9_9077936	0.527566	9074259	9078397	Bol018915	Bo9g069530
C07	48162016	S7_48162016	0.501151
C07	48162022	S7_48162022	0.501151
C07	48162025	S7_48162025	0.501151
C09	9077866	S9_9077866	0.519275	9074259	9078397	Bol018915	Bo9g069530
C01	14225736	S1_14225736	0.500333
C09	10021620	S9_10021620	0.504419	10019453	10021679	Bol032513	Bo9g072860
C09	1749427	S9_1749427	0.504089	1748146	1749723	Bol032182	Bo9g007830
